# Supplementary material for: Preventing Adipogenesis and Preserving Mitochondria and GLUT-4 Functions by Extracts and Isolated Compounds of Australian Acacia saligna
Source: Molecules. 2023 Sep 18;28(18):6677. doi: 10.3390/molecules28186677 (PMC10535536; doi:10.3390/molecules28186677)
Supplement: Supplementary file 1 [file molecules-28-06677-s001.zip]

Archive with 1 entries (1 files):
- molecules-2589209-supplementary.pdf
